# Supplementary material for: Breaking the Rebellion: Photodynamic Inactivation against Erwinia amylovora Resistant to Streptomycin
Source: Antibiotics (Basel). 2022 Apr 19;11(5):544. doi: 10.3390/antibiotics11050544 (PMC9137749; doi:10.3390/antibiotics11050544)
Supplement: Supplementary file 1 [file antibiotics-11-00544-s001.zip]

Archive with 1 entries (1 files):
- antibiotics-1675745-supplementary-done.pdf
